# Supplementary material for: Proteomic and Transcriptomic Responses of the Desiccation-Tolerant Moss Racomitrium canescens in the Rapid Rehydration Processes
Source: Genes (Basel). 2023 Feb 2;14(2):390. doi: 10.3390/genes14020390 (PMC9956249; doi:10.3390/genes14020390)
Supplement: Supplementary file 1 [file genes-14-00390-s001.zip]

Archive with 16 entries (16 files):
- figure S1.pptx
- figure S10 .pptx
- figure S11.pptx
- figure S12.pptx
- figure S13.pptx
- figure S14.pptx
- figure S15.pptx
- figure S2.pptx
- figure S3.pptx
- figure S4.pptx
- figure S5.pptx
- figure S6.pptx
- figure S7.pptx
- figure S8.pptx
- figure S9 .pptx
- Supplementary Tables-20230110.pdf
